# Supplementary material for: Pentabromopseudilin: a myosin V inhibitor suppresses TGF-β activity by recruiting the type II TGF-β receptor to lysosomal degradation
Source: J Enzyme Inhib Med Chem. 2018 May 16;33(1):920–35. doi: 10.1080/14756366.2018.1465416 (PMC6009923; doi:10.1080/14756366.2018.1465416)
Supplement: IENZ_1465416_Supplementary_Material.zip [file IENZ_A_1465416_SM1500.zip]

Archive with 1 entries (1 files):
- IENZ_1465416_Supplementary Material.pptx
